# Supplementary material for: Revisiting Proteasome Inhibitors: Molecular Underpinnings of Their Development, Mechanisms of Resistance and Strategies to Overcome Anti-Cancer Drug Resistance
Source: Molecules. 2022 Mar 28;27(7):2201. doi: 10.3390/molecules27072201 (PMC9000344; doi:10.3390/molecules27072201)
Supplement: Supplementary file 1 [file molecules-27-02201-s001.zip]

Archive with 1 entries (1 files):
- molecules-1638513-supplementary.pdf
